# Supplementary material for: Dual Challenges: Addressing Post-Traumatic Retroperitoneal Urinoma in the Context of Pyeloureteral Duplication
Source: Diagnostics (Basel). 2026 Apr 9;16(8):1132. doi: 10.3390/diagnostics16081132 (PMC13114467; doi:10.3390/diagnostics16081132)
Supplement: Supplementary file 1 [file diagnostics-16-01132-s001.zip]

Archive with 1 entries (1 files):
- diagnostics-4146475-supplementary.pdf
